# Supplementary material for: Understanding Patient Experience with Outpatient Cancer Rehabilitation Care
Source: Healthcare (Basel). 2023 Jan 25;11(3):348. doi: 10.3390/healthcare11030348 (PMC9914453; doi:10.3390/healthcare11030348)
Supplement: Supplementary file 1 [file healthcare-11-00348-s001.zip]

Archive with 1 entries (1 files):
- healthcare-2126062-supplementary.pdf
